# Supplementary material for: Genomic Epidemiology Unveil the Omicron Transmission Dynamics in Rome, Italy
Source: Pathogens. 2022 Sep 4;11(9):1011. doi: 10.3390/pathogens11091011 (PMC9505927; doi:10.3390/pathogens11091011)
Supplement: Supplementary file 1 [file pathogens-11-01011-s001.zip]

Archive with 1 entries (1 files):
- pathogens-1894226-supplementary.pdf
